# Supplementary material for: Protocol for laboratory rearing and infection tracking of Rhodnius prolixus using 3D-printable designs
Source: STAR Protoc. 2025 Jun 13;6(3):103894. doi: 10.1016/j.xpro.2025.103894 (PMC12205801; doi:10.1016/j.xpro.2025.103894)
Supplement: File S1. “Colony Calculator” spreadsheet (Excel), related to expected outcomes — See “tutorial” comment boxes on spreadsheet tab 1 to navigate how to use this tool [file mmc1.xlsx]

## Sheet: Explanation
Example data starting with 100 adults					Adult sex ratio predicted to be 50% female						Egg hatch = 71.84% on average						1sts -> 2nds = 80.91% on average					1st to 2nd = 14 day time period
					Adult females lay 6.02 eggs/week on average						Eggs take 14 days to hatch						2nds -> 3rds = 85.32% on average					2nd to 3rd = 21 day time period
Red = predicted value					Adult mortality = 1.5%/wk on average						1st instar nymphs don't bloodfeed until 7-10 d.o.						3rds -> 4ths = 94.67% on average					3rd to 4th = 21 day time period
					New adults take 2 weeks to begin laying eggs												4ths -> 5ths = 92.72% on average					4th to 5th = 28 day time period
																	5ths -> adults = 93.39% on average					5th to adult = 28 day time period
																						Egg -> adult = 20 weeks
Weeks elapsed		New Adults	Established Adults		Eggs		1sts				2nds					3rds					4ths						5ths						New adults		Total individuals in colony
							0 wk old	1 wk old	Total		0 wk old	1 wk old	2wks old	Total		0 wk old	1 wk old	2wks old	Total		0 wk old	1 wk old	2wks old	3 wks old	Total		0 wk old	1 wk old	2wks old	3 wks old	Total				(all stages, per wk)
1			100		301		0	0	0	0	0	0	0	0	0	0	0	0	0	0	0	0	0	0	0	0	0	0	0	0	0	0	0		100
2			98.5				0	0	0	0	0	0	0	0	0	0	0	0	0	0	0	0	0	0	0	0	0	0	0	0	0	0	0		98.5
3			97.0225				0	0	0	0	0	0	0	0	0	0	0	0	0	0	0	0	0	0	0	0	0	0	0	0	0	0	0		97.0225
4			95.5672				216.238	0	216.238	0	0	0	0	0	0	0	0	0	0	0	0	0	0	0	0	0	0	0	0	0	0	0	0		311.806
5			94.1337					216.238	216.238		0	0	0	0	0	0	0	0	0	0	0	0	0	0	0	0	0	0	0	0	0	0	0		310.372
6			92.7217								174.958	0	0	174.958		0	0	0	0		0	0	0	0	0	0	0	0	0	0	0	0	0		267.68
7			91.3308									174.958	0	174.958		0	0	0	0		0	0	0	0	0	0	0	0	0	0	0	0	0		266.289
8			89.9609										174.958	174.958		0	0	0	0		0	0	0	0	0	0	0	0	0	0	0	0	0		264.919
9			88.6115													149.275	0	0	149.275		0	0	0	0	0	0	0	0	0	0	0	0	0		237.886
10			87.2823														149.275	0	149.275		0	0	0	0	0	0	0	0	0	0	0	0	0		236.557
11			85.973															149.275	149.275		0	0	0	0	0	0	0	0	0	0	0	0	0		235.248
12			84.6834																		141.318	0	0	0	141.318		0	0	0	0	0	0	0		226.002
13			83.4132																			141.318	0	0	141.318		0	0	0	0	0	0	0		224.731
14			82.162																				141.318	0	141.318		0	0	0	0	0	0	0		223.48
15			80.9296																					141.318	141.318		0	0	0	0	0	0	0		222.248
16			79.7156																								131.03	0	0	0	131.03	0	0		210.746
17			78.5199																									131.03	0	0	131.03	0	0		209.55
18			77.3421																										131.03	0	131.03	0	0		208.372
19			76.182																											131.03	131.03		0		207.212
20		122.369	75.0392																														122.369		319.778
21			73.9136
22			195.174
23
24
25
26
27
28
29
30
31
32
33
34
35
36
37
38
39
40
41
42
43
44
45
46
47
48
49
50
51
52

## Sheet: One year's worth auto-populated
Example data starting with 100 adults					Adult sex ratio predicted to be 50% female						Egg hatch = 71.84% on average						1sts -> 2nds = 80.91% on average					1st to 2nd = 14 day time period
					Adult females lay 6.02 eggs/week on average						Eggs take 14 days to hatch						2nds -> 3rds = 85.32% on average					2nd to 3rd = 21 day time period
Red = predicted value					Adult mortality = 1.5%/wk on average						1st instar nymphs don't bloodfeed until 7-10 d.o.						3rds -> 4ths = 94.67% on average					3rd to 4th = 21 day time period
					New adults take 2 weeks to begin laying eggs												4ths -> 5ths = 94.80% on average					4th to 5th = 28 day time period
																	5ths -> adults = 93.32% on average					5th to adult = 28 day time period
																						Egg -> adult = 20 weeks
Weeks elapsed		New Adults	Established Adults		Eggs		1sts				2nds					3rds					4ths						5ths						New adults		Total individuals in colony
							0 wk old	1 wk old	Total		0 wk old	1 wk old	2wks old	Total		0 wk old	1 wk old	2wks old	Total		0 wk old	1 wk old	2wks old	3 wks old	Total		0 wk old	1 wk old	2wks old	3 wks old	Total				(all stages, per wk)
1			100		301		0	0	0	0	0	0	0	0	0	0	0	0	0	0	0	0	0	0	0	0	0	0	0	0	0	0	0		100
2			98.5		296.485		0	0	0	0	0	0	0	0	0	0	0	0	0	0	0	0	0	0	0	0	0	0	0	0	0	0	0		98.5
3			97.0225		292.038		0	0	0	0	0	0	0	0	0	0	0	0	0	0	0	0	0	0	0	0	0	0	0	0	0	0	0		97.0225
4			95.5672		287.657		216.238	0	216.238	0	0	0	0	0	0	0	0	0	0	0	0	0	0	0	0	0	0	0	0	0	0	0	0		311.806
5			94.1337		283.342		212.995	216.238	429.233		0	0	0	0	0	0	0	0	0	0	0	0	0	0	0	0	0	0	0	0	0	0	0		523.367
6			92.7217		279.092		209.8	212.995	422.795		174.958	0	0	174.958		0	0	0	0		0	0	0	0	0	0	0	0	0	0	0	0	0		690.475
7			91.3308		274.906		206.653	209.8	416.453		172.334	174.958	0	347.293		0	0	0	0		0	0	0	0	0	0	0	0	0	0	0	0	0		855.076
8			89.9609		270.782		203.553	206.653	410.206		169.749	172.334	174.958	517.042		0	0	0	0		0	0	0	0	0	0	0	0	0	0	0	0	0		1017.21
9			88.6115		266.72		200.5	203.553	404.053		167.203	169.749	172.334	509.286		149.275	0	0	149.275		0	0	0	0	0	0	0	0	0	0	0	0	0		1151.23
10			87.2823		262.72		197.492	200.5	397.992		164.695	167.203	169.749	501.647		147.035	149.275	0	296.31		0	0	0	0	0	0	0	0	0	0	0	0	0		1283.23
11			85.973		258.779		194.53	197.492	392.022		162.224	164.695	167.203	494.122		144.83	147.035	149.275	441.14		0	0	0	0	0	0	0	0	0	0	0	0	0		1413.26
12			84.6834		254.897		191.612	194.53	386.142		159.791	162.224	164.695	486.71		142.657	144.83	147.035	434.523		141.318	0	0	0	141.318		0	0	0	0	0	0	0		1533.38
13			83.4132		251.074		188.738	191.612	380.35		157.394	159.791	162.224	479.41		140.518	142.657	144.83	428.005		139.198	141.318	0	0	280.517		0	0	0	0	0	0	0		1651.69
14			82.162		247.308		185.907	188.738	374.645		155.033	157.394	159.791	472.218		138.41	140.518	142.657	421.585		137.11	139.198	141.318	0	417.627		0	0	0	0	0	0	0		1768.24
15			80.9296		243.598		183.118	185.907	369.025		152.708	155.033	157.394	465.135		136.334	138.41	140.518	415.261		135.054	137.11	139.198	141.318	552.681		0	0	0	0	0	0	0		1883.03
16			79.7156		239.944		180.371	183.118	363.489		150.417	152.708	155.033	458.158		134.289	136.334	138.41	409.032		133.028	135.054	137.11	139.198	544.391		131.03	0	0	0	131.03	0	0		1985.82
17			78.5199		236.345		177.666	180.371	358.037		148.161	150.417	152.708	451.286		132.274	134.289	136.334	402.897		131.033	133.028	135.054	137.11	536.225		129.065	131.03	0	0	260.095	0	0		2087.06
18			77.3421		232.8		175.001	177.666	352.667		145.938	148.161	150.417	444.516		130.29	132.274	134.289	396.853		129.067	131.033	133.028	135.054	528.182		127.129	129.065	131.03	0	387.224	0	0		2186.78
19			76.182		229.308		172.376	175.001	347.377		143.749	145.938	148.161	437.849		128.336	130.29	132.274	390.901		127.131	129.067	131.033	133.028	520.259		125.222	127.129	129.065	131.03	512.446		0		2285.01
20		122.369	75.0392		225.868		169.79	172.376	342.166		141.593	143.749	145.938	431.281		126.411	128.336	130.29	385.037		125.224	127.131	129.067	131.033	512.455		123.344	125.222	127.129	129.065	504.759		122.369		2495.48
21		120.534	73.9136		222.48		167.243	169.79	337.033		139.469	141.593	143.749	424.812		124.515	126.411	128.336	379.261		123.346	125.224	127.131	129.067	504.768		121.493	123.344	125.222	127.129	497.188		120.534		2458.04
22		118.726	195.174		587.474		164.735	167.243	331.978		137.377	139.469	141.593	418.44		122.647	124.515	126.411	373.573		121.496	123.346	125.224	127.131	497.197		119.671	121.493	123.344	125.222	489.73		118.726		2543.54
23		116.945	312.78		941.468		162.264	164.735	326.998		135.317	137.377	139.469	412.163		120.807	122.647	124.515	367.969		119.673	121.496	123.346	125.224	489.739		117.876	119.671	121.493	123.344	482.384		116.945		2625.92
24		115.191	426.814		1284.71		159.83	162.264	322.093		133.287	135.317	137.377	405.981		118.995	120.807	122.647	362.449		117.878	119.673	121.496	123.346	482.393		116.108	117.876	119.671	121.493	475.148		115.191		2705.26
25		113.463	537.357		1617.44		422.041	159.83	581.871		131.288	133.287	135.317	399.891		117.21	118.995	120.807	357.013		116.11	117.878	119.673	121.496	475.157		114.366	116.108	117.876	119.671	468.021		113.463		3046.23
26		111.761	644.487		1939.91		676.351	422.041	1098.39		129.318	131.288	133.287	393.893		115.452	117.21	118.995	351.657		114.368	116.11	117.878	119.673	468.029		112.651	114.366	116.108	117.876	461.001		111.761		3640.98
27		110.084	748.282		2252.33		922.936	676.351	1599.29		341.474	129.318	131.288	602.079		113.72	115.452	117.21	346.383		112.653	114.368	116.11	117.878	461.009		110.961	112.651	114.366	116.108	454.086		110.084		4431.29
28		108.433	848.819		2554.94		1161.97	922.936	2084.91		547.235	341.474	129.318	1018.03		112.015	113.72	115.452	341.187		110.963	112.653	114.368	116.11	454.094		109.297	110.961	112.651	114.366	447.274		108.433		5411.17
29		106.807	946.171		2847.97		1393.63	1161.97	2555.6		746.747	547.235	341.474	1635.46		110.334	112.015	113.72	336.069		109.298	110.963	112.653	114.368	447.282		107.657	109.297	110.961	112.651	440.565		106.807		6574.76
30		105.205	1040.41		3131.64		1618.07	1393.63	3011.7		940.151	746.747	547.235	2234.13		291.345	110.334	112.015	513.694		107.659	109.298	110.963	112.653	440.573		106.042	107.657	109.297	110.961	433.957		105.205		7884.88
31		103.626	1131.61		3406.15		1835.47	1618.07	3453.55		1127.58	940.151	746.747	2814.48		466.901	291.345	110.334	868.581		106.044	107.659	109.298	110.963	433.965		104.452	106.042	107.657	109.297	427.447		103.626		9336.89
32		102.072	1219.84		3671.73		2045.98	1835.47	3881.46		1309.18	1127.58	940.151	3376.92		637.125	466.901	291.345	1395.37		104.453	106.044	107.659	109.298	427.455		102.885	104.452	106.042	107.657	421.036		102.072		10926.2
33		100.541	1305.17		3928.56		2249.77	2045.98	4295.75		1485.08	1309.18	1127.58	3921.85		802.137	637.125	466.901	1906.16		275.817	104.453	106.044	107.659	593.973		101.342	102.885	104.452	106.042	414.72		100.541		12638.7
34		99.0328	1387.67		4176.87		2446.98	2249.77	4696.75		1655.41	1485.08	1309.18	4449.67		962.055	802.137	637.125	2401.32		442.015	275.817	104.453	106.044	928.33		99.8214	101.342	102.885	104.452	408.499		99.0328		14470.3
35		97.5474	1467.39		4416.85		2637.77	2446.98	5084.75		1820.29	1655.41	1485.08	4960.78		1117	962.055	802.137	2881.19		603.166	442.015	275.817	104.453	1425.45		98.3241	99.8214	101.342	102.885	402.372		97.5474		16417
36		96.0841	1544.41		4648.68		2822.28	2637.77	5460.05		1979.85	1820.29	1655.41	5455.55		1267.07	1117	962.055	3346.12		759.383	603.166	442.015	275.817	2080.38		96.8493	98.3241	99.8214	101.342	396.336		96.0841		18475
37		94.6429	1618.79		4872.57		3000.67	2822.28	5822.95		2134.22	1979.85	1820.29	5934.36		1412.39	1267.07	1117	3796.46		910.778	759.383	603.166	442.015	2715.34		255.737	96.8493	98.3241	99.8214	550.732		94.6429		20627.9
38		93.2232	1690.6		5088.7		3173.06	3000.67	6173.73		2283.51	2134.22	1979.85	6397.58		1553.07	1412.39	1267.07	4232.53		1057.46	910.778	759.383	603.166	3330.79		409.837	255.737	96.8493	98.3241	860.747		93.2232		22872.4
39		91.8249	1759.88		5297.24		3339.61	3173.06	6512.68		2427.84	2283.51	2134.22	6845.56		1689.21	1553.07	1412.39	4654.67		1199.54	1057.46	910.778	759.383	3927.16		559.256	409.837	255.737	96.8493	1321.68		91.8249		25205.3
40		90.4475	1826.71		5498.38		3500.46	3339.61	6840.07		2567.33	2427.84	2283.51	7278.67		1820.91	1689.21	1553.07	5063.19		1337.11	1199.54	1057.46	910.778	4504.88		704.1	559.256	409.837	255.737	1928.93		90.4475		27623.4
41		238.833	1891.13		5692.3		3655.72	3500.46	7156.18		2702.08	2567.33	2427.84	7697.25		1948.29	1820.91	1689.21	5458.41		1470.29	1337.11	1199.54	1057.46	5064.4		844.473	704.1	559.256	409.837	2517.67		238.833		30262.7
42		382.746	1953.21		5879.16		3805.54	3655.72	7461.26		2832.22	2702.08	2567.33	8101.63		2071.43	1948.29	1820.91	5840.63		1599.17	1470.29	1337.11	1199.54	5606.11		980.476	844.473	704.1	559.256	3088.3		382.746		32816.6
43		522.289	2162.75		6509.86		3950.04	3805.54	7755.58		2957.84	2832.22	2702.08	8492.14		2190.44	2071.43	1948.29	6210.16		1723.86	1599.17	1470.29	1337.11	6130.44		1112.21	980.476	844.473	704.1	3641.26		522.289		35436.9
44		657.559	2513.05		7564.28		4089.35	3950.04	8039.39		3079.06	2957.84	2832.22	8869.12		2305.42	2190.44	2071.43	6567.29		1844.44	1723.86	1599.17	1470.29	6637.77		1239.77	1112.21	980.476	844.473	4176.93		657.559		38118.7
45		788.653	2997.64		9022.91		4223.59	4089.35	8312.94		3195.98	3079.06	2957.84	9232.88		2416.45	2305.42	2190.44	6912.31		1961.02	1844.44	1723.86	1599.17	7128.5		1363.25	1239.77	1112.21	980.476	4695.71		788.653		40857.3
46		915.667	3610.24		10866.8		4676.69	4223.59	8900.28		3308.69	3195.98	3079.06	9583.73		2523.63	2416.45	2305.42	7245.5		2073.69	1961.02	1844.44	1723.86	7603.02		1482.75	1363.25	1239.77	1112.21	5197.99		915.667		43972.1
47		1038.69	4344.74		13077.7		5434.18	4676.69	10110.9		3417.31	3308.69	3195.98	9921.98		2627.05	2523.63	2416.45	7567.13		2182.54	2073.69	1961.02	1844.44	8061.7		1598.36	1482.75	1363.25	1239.77	5684.14		1038.69		47767.9
48		1157.82	5195.23		15637.7		6482.06	5434.18	11916.2		3783.91	3417.31	3308.69	10509.9		2726.81	2627.05	2523.63	7877.49		2287.65	2182.54	2073.69	1961.02	8504.91		1710.17	1598.36	1482.75	1363.25	6154.54		1157.82		52474
49		1273.14	6156		18529.6		7806.72	6482.06	14288.8		4396.8	3783.91	3417.31	11598		2822.98	2726.81	2627.05	8176.84		2389.12	2287.65	2182.54	2073.69	8933		1818.26	1710.17	1598.36	1482.75	6609.55		1273.14		58308.5
50		1384.74	7221.48		21736.7		9394.99	7806.72	17201.7		5244.63	4396.8	3783.91	13425.3		2915.65	2822.98	2726.81	8465.43		2487.03	2389.12	2287.65	2182.54	9346.34		1922.73	1818.26	1710.17	1598.36	7049.52		1384.74		65479.3
51		1492.71	8386.3		25242.8		11234.1	9394.99	20629.1		6316.42	5244.63	4396.8	15957.8		3228.43	2915.65	2822.98	8967.05		2581.47	2487.03	2389.12	2287.65	9745.28		2023.65	1922.73	1818.26	1710.17	7474.81		1492.71		74145.8
52		1597.13	9645.25		29032.2		13311.6	11234.1	24545.7		7601.49	6316.42	5244.63	19162.5		3751.35	3228.43	2915.65	9895.42		2672.51	2581.47	2487.03	2389.12	10130.1		2121.11	2023.65	1922.73	1818.26	7885.75		1597.13		84459.1

## Sheet: "Calculator"
Fill in parameters		Output
Desired life stage	Number needed	Breeding adults required	Time required
Select		TBD	TBD
