# Supplementary material for: Protocol for laboratory rearing and infection tracking of Rhodnius prolixus using 3D-printable designs
Source: STAR Protoc. 2025 Jun 13;6(3):103894. doi: 10.1016/j.xpro.2025.103894 (PMC12205801; doi:10.1016/j.xpro.2025.103894)
Supplement: File S2. Raw data used in this manuscript, related to resource availability [file mmc2.xlsx]

## Sheet: Fig 8A - dvp
Percent transitioning to next life stage
Averages	egg to 1st	1st to 2nd	2nd to 3rd	3rd to 4th	4th to 5th	5th to adult
Cardboard	76.2	83.25	91.0909	94.2778	91.7632	91.1176
Plastic	67	75	75.3333	94.7143	91.8333	93.25
Silver	72.1111	83.75	84.875	95.1538	94.7857	96.7083
Total	71.8421	80.913	85.32	94.6667	92.7222	93.3919
Egg to 1st			1st to 2nd			2nd to 3rd			3rd to 4th			4th to 5th			5th to Adult
Cardboard	Plastic	Silver	Cardboard	Plastic	Silver	Cardboard	Plastic	Silver	Cardboard	Plastic	Silver	Cardboard	Plastic	Silver	Cardboard	Plastic	Silver
75	63	90	84	74	81	97	74	91	100	93	100	97	100	93	94	88	96
73	65	82	85	83	85	99	93	96	97	89	100	84	98	94	88	98	96
90	73	64	83	99	74	96	90	74	94	83	97	93	90	95	91	89	95
76	71	71	99	85	83	93	54	93	100	100	99	100	96	86	86	100	100
67	63	63	85	66	99	90	65	90	97	96	93	95	98	90	89	91	96
		63	85	75	85	88	76	71	84	100	97	95	98	100	93	97	95
		77	65	43	77	100		86	98	98	88	94	98	93	98	100	100
		75	80		86	93		78	96	100	95	85	74	89	92	100	100
		64				81			93	100	98	80	100	95	92	83	98
						96			89	96	98	82	98	98	90	89	95
						69			89	82	96	74	100	100	80	90	90
									86	98	97	98	96	100	98	92	96
									98	95	79	98	63	90	91	95	93
									97	96		97	95	100	94	87	100
									96			96	98	86	80	100	91
									94			75	87	95	100	93	100
									94			98	98	97	100		87
									95			96	98	89	100		100
												100	98	97	98		95
												90	88	96	96		100
												98	88	93	83		98
												98	98	92	88		100
												94	83	100	92		100
												95	64	96	87		100
												92		97	98
												100		95	92
												100		100	86
												100		98	84
												98			92
												96			90
												96			80
												98			86
												63			94
												86			96
												70
												96
												95
												85

## Sheet: Fig 8B - ovip
Cages with cardboard supports					Cages with plastic supports					Cages with silver ion supports
% eggs on supports	Replicate 1	Replicate 2	Replicate 3		% eggs on supports	Replicate 1	Replicate 2	Replicate 3		% eggs on supports	Replicate 1	Replicate 2
Week 1	62.07	60.27	72.43		Week 1	2.68	0	0		Week 1	no data	no data
Week 2	17.69	31.62	35.82		Week 2	0	0	0		Week 2	0	0
Week 3	10.14	9.65	16.67		Week 3	0	0	0		Week 3	0	2.44
Week 4	8.51	12.63	14.01		Week 4	0.5	4.23	0		Week 4	0	0
Week 5	12.88	8.89	3.16		Week 5	0	0	0		Week 5	0.93	0.71
Week 6	12.88	0.0114	0.0368		Week 6	0	0	0		Week 6	0.83	0
% eggs on pipe cleaner	Replicate 1	Replicate 2	Replicate 3		% eggs on pipe cleaner	Replicate 1	Replicate 2	Replicate 3		% eggs on pipe cleaner	Replicate 1	Replicate 2
Week 1	32.41	26.03	21.08		Week 1	79.91	74.43	86.57		Week 1	no data	no data
Week 2	78.23	63.25	43.28		Week 2	95.65	88	77.78		Week 2	85.61	91.35
Week 3	84.46	85.96	75		Week 3	92.73	97.35	89.86		Week 3	85	94.31
Week 4	86.17	82.11	81.64		Week 4	89.5	92.96	94.44		Week 4	99.08	92.75
Week 5	84.09	91.11	94.3		Week 5	96.55	94.04	97.64		Week 5	97.22	95
Week 6	80.98	92.05	94.48		Week 6	97.17	91.89	93.96		Week 6	96.69	100
% eggs on cage top/bottom	Replicate 1	Replicate 2	Replicate 3		% eggs on cage top/bottom	Replicate 1	Replicate 2	Replicate 3		% eggs on cage top/bottom	Replicate 1	Replicate 2
Week 1	5.52	13.7	6.49		Week 1	17.41	25.57	13.43		Week 1	no data	no data
Week 2	4.08	5.13	20.9		Week 2	4.35	12	22.22		Week 2	14.39	8.65
Week 3	5.41	4.39	8.33		Week 3	7.27	2.65	10.14		Week 3	15	3.25
Week 4	5.32	5.26	4.35		Week 4	10	2.82	5.56		Week 4	0.92	7.25
Week 5	3.03	0	2.53		Week 5	3.45	5.96	2.36		Week 5	1.85	4.29
Week 6	6.13	6.81	1.84		Week 6	2.82	8.1	6.03		Week 6	2.47	0

## Sheet: Fig 8D - fecundity
	Average eggs laid per female per week
	Cardboard supports	Plastic supports	Silver supports
	4.7	3.6	6.3
	5.3	2.1	4.5
	6	2.5	2.7
	6	7.7	5.3
	4.9	9.3	9.9
	8	9	6
	6.1	4.8	4.9
	7.8	3	6.1
	8.7	3	5.5
	6.2	5.7	4.1
	7.6	4.9
	5.7	4.6
	8.3	6.9
	6.3	6.2
	9	8.4
	5.5	5
	6	6.6
	6.9	8.5
	6.8	6.1
	5.9	3.2
	7	7.7
Avg per treatment	6.60476	5.65714	5.53
Total avg	6.01538

## Sheet: Fig 8E - fertility
	Percent hatching eggs
	Cardboard supports	Plastic supports	Silver supports
	72	73	86
	67	64	63
	76	71	63
	75	63	77
	67	63	90
		63	85
			63
Avg per trtmnt	71.4	66.1667	75.2857
Total avg	71.1667

## Sheet: Fig 9A - BF
Rutledge (glass membrane) feeder
Adults				5ths				4ths				3rds				2nds				1sts
Fed	Total	Percent		Fed	Total	Percent		Fed	Total	Percent		Fed	Total	Percent		Fed	Total	Percent		Fed	Total	Percent
43	49	0.877551		48	48	1		34	40	0.85		30	39	0.769231		39	50	0.78		87	110	0.790909
52	55	0.945455		44	48	0.916667		43	44	0.977273		40	50	0.8		121	141	0.858156		32	50	0.64
57	59	0.966102		35	38	0.921053		35	38	0.921053		31	50	0.62		128	134	0.955224		37	65	0.569231
41	43	0.953488		34	34	1		19	19	1		15	50	0.3		21	23	0.913043		100	300	0.333333
46	47	0.978723		31	49	0.632653		54	58	0.931034		40	50	0.8		115	134	0.858209		102	167	0.610778
47	50	0.94		51	52	0.980769		27	30	0.9		38	50	0.76
61	63	0.968254		47	47	1		35	50	0.7		43	50	0.86
82	83	0.987952		43	44	0.977273		30	35	0.857143		36	50	0.72
54	54	1		45	45	1		29	31	0.935484		46	50	0.92
42	45	0.933333		21	32	0.65625		44	47	0.93617		136	141	0.964539
Handwarmer & balloon feeder
Adults				5ths				4ths				3rds				2nds				1sts
Fed	Total	Percent		Fed	Total	Percent		Fed	Total	Percent		Fed	Total	Percent		Fed	Total	Percent		Fed	Total	Percent
52	56	0.928571		44	45	0.977778		32	51	0.627451		43	50	0.86		24	43	0.55814		431	836	0.51555
77	78	0.987179		35	45	0.777778		32	38	0.842105		41	50	0.82		36	46	0.782609		401	708	0.566384
54	54	1		44	50	0.88		28	37	0.756757		47	50	0.94		35	46	0.76087		618	1124	0.549822
55	60	0.916667		42	50	0.84		34	48	0.708333		48	50	0.96		35	50	0.7		116	175	0.662857
46	54	0.851852		43	49	0.877551		44	50	0.88		49	50	0.98		27	50	0.54		590	686	0.860058
84	85	0.988235		33	40	0.825		44	50	0.88
80	81	0.987654		14	16	0.875		43	50	0.86
49	49	1		20	21	0.952381		47	50	0.94
64	65	0.984615		48	50	0.96		41	50	0.82
55	55	1		53	57	0.929825		34	50	0.68

## Sheet: Fig 9B - FIJI accuracy
Life stage	FIJI count	True number	Percent accuracy	Notes
1st instar	668	677	0.986706	set minimum size threshold to 10
1st instar	305	312	0.977564
1st instar	501	523	0.957935
1st instar	288	297	0.969697
1st instar	414	428	0.96729
2nd instar	108	104	1.03846	set minimum size threshold to 10
2nd instar	137	138	0.992754
2nd instar	131	132	0.992424
2nd instar	168	171	0.982456
2nd instar	227	219	1.03653
3rd instar	199	204	0.97549	set minimum size threshold to 50
3rd instar	145	151	0.960265
3rd instar	258	247	1.04453
3rd instar	150	158	0.949367
3rd instar	403	419	0.961814
4th instar	44	44	1	set minimum size threshold to 100
4th instar	219	233	0.939914
4th instar	40	41	0.97561
4th instar	248	234	1.05983
4th instar	52	52	1
5th instar	219	218	1.00459	set minimum size threshold to 150
5th instar	128	123	1.04065
5th instar	113	115	0.982609
5th instar	94	98	0.959184
5th instar	74	72	1.02778
Adult	49	50	0.98	set minimum size threshold to 250
Adult	50	50	1
Adult	48	50	0.96
Adult	41	42	0.97619
Adult	47	48	0.979167

## Sheet: Fig 9C - density grad return
Sample	Input number of parasites (hemocytometer counts)	Output number of parasites (500 µl interface)
		Axenic T. cruzi		T. cruzi in excreta
	Count	Count	% Recovery	Count	% Recovery
1	4800000	2240000	0.466667	1800000	0.375
2	4240000	2080000	0.490566	2280000	0.537736
3	2040000	1240000	0.607843	920000	0.45098
4	1880000	1160000	0.617021	760000	0.404255
