# Supplementary material for: Protocol for laboratory rearing and infection tracking of Rhodnius prolixus using 3D-printable designs
Source: STAR Protoc. 2025 Jun 13;6(3):103894. doi: 10.1016/j.xpro.2025.103894 (PMC12205801; doi:10.1016/j.xpro.2025.103894)
Supplement: File S3. STL files used in this protocol, related to step-by-step method details [file mmc3.zip]

Archive with 10 entries (9 files):
- FileS3/
- FileS3/cagesupports.stl
- FileS3/clamps.stl
- FileS3/HWAdapter.stl
- FileS3/lowerlid.stl
- FileS3/rutledgestand.stl
- FileS3/screen.stl
- FileS3/sieves.stl
- FileS3/upperlid.stl
- FileS3/washer.stl
